# Supplementary material for: ﻿Pseudobarbusouteniqua sp. nov., a new redfin species (Teleostei, Cyprinidae) from the Cape Fold Ecoregion of South Africa
Source: Zookeys. 2025 May 28;1239:231–55. doi: 10.3897/zookeys.1239.131064 (PMC12138811; doi:10.3897/zookeys.1239.131064)
Supplement: XML Treatment for Pseudobarbus outeniqua [file zookeys.1239.131064-treatment1.xml]

<!DOCTYPE tp:taxon-treatment
  PUBLIC "-//TaxonX//DTD Taxonomic Treatment Publishing DTD v0 20100105//EN" "tax-treatment-NSO.dtd">
<tp:taxon-treatment xmlns:tp="http://www.plazi.org/taxpub"><tp:treatment-meta><kwd-group><label>Taxon classification</label><kwd>
                  <named-content content-type="kingdom">Animalia</named-content>
                </kwd><kwd>
                  <named-content content-type="order">Cypriniformes</named-content>
                </kwd><kwd>
                  <named-content content-type="family">Cyprinidae</named-content>
                </kwd></kwd-group><mixed-citation publication-type="journal"><person-group><name><surname>Zarei</surname><given-names>Fatah</given-names></name><name><surname>Bragança</surname><given-names>Pedro H. N.</given-names></name><name><surname>Skelton</surname><given-names>Paul H.</given-names></name><name><surname>Chakona</surname><given-names>Albert</given-names></name></person-group><article-title>﻿<italic><tp:taxon-name><tp:taxon-name-part taxon-name-part-type="genus" reg="Pseudobarbus">Pseudobarbus</tp:taxon-name-part><tp:taxon-name-part taxon-name-part-type="species" reg="outeniqua">outeniqua</tp:taxon-name-part></tp:taxon-name></italic> sp. nov., a new redfin species (<tp:taxon-name><tp:taxon-name-part taxon-name-part-type="subclass">Teleostei</tp:taxon-name-part></tp:taxon-name>, <tp:taxon-name><tp:taxon-name-part taxon-name-part-type="family">Cyprinidae</tp:taxon-name-part></tp:taxon-name>) from the Cape Fold Ecoregion of South Africa</article-title><source>Zookeys</source><day>28</day><month>05</month><year>2025</year><volume>1239</volume><fpage>231</fpage><lpage>255</lpage><pub-id pub-id-type="doi">10.3897/zookeys.1239.131064</pub-id></mixed-citation></tp:treatment-meta><tp:nomenclature><label>﻿</label><tp:taxon-name>
                <object-id xmlns:xlink="http://www.w3.org/1999/xlink" content-type="arpha" xlink:type="simple">277FE934-02B7-5C37-BECB-7AE257A9D3AD</object-id>
                <tp:taxon-name-part taxon-name-part-type="genus" reg="Pseudobarbus">Pseudobarbus</tp:taxon-name-part>
                <tp:taxon-name-part taxon-name-part-type="species" reg="outeniqua">outeniqua</tp:taxon-name-part>
                <object-id xmlns:xlink="http://www.w3.org/1999/xlink" content-type="zoobank" xlink:type="simple">https://zoobank.org/AD1FFBD5-7775-4893-951A-02E376F5E46E</object-id>
              </tp:taxon-name><tp:taxon-status xmlns:xlink="http://www.w3.org/1999/xlink" xlink:type="simple">sp. nov.</tp:taxon-status><xref ref-type="fig" rid="F3">Figs 3</xref><xref ref-type="fig" rid="F4">, 4</xref><tp:nomenclature-citation-list><tp:nomenclature-citation><tp:taxon-name>
                    <tp:taxon-name-part taxon-name-part-type="genus" reg="Barbus">Barbus</tp:taxon-name-part>
                    <tp:taxon-name-part taxon-name-part-type="species" reg="asper">asper</tp:taxon-name-part>
                  </tp:taxon-name><comment>: <xref ref-type="bibr" rid="B3">Barnard (1943)</xref>; <xref ref-type="bibr" rid="B25">Jubb (1965</xref>, <xref ref-type="bibr" rid="B26">1967</xref>).</comment></tp:nomenclature-citation><tp:nomenclature-citation><tp:taxon-name>
                    <tp:taxon-name-part taxon-name-part-type="genus" reg="Pseudobarbus">Pseudobarbus</tp:taxon-name-part>
                    <tp:taxon-name-part taxon-name-part-type="species" reg="afer">afer</tp:taxon-name-part>
                  </tp:taxon-name><comment>: <xref ref-type="bibr" rid="B39">Skelton (1988)</xref>.</comment></tp:nomenclature-citation><tp:nomenclature-citation><tp:taxon-name>
                    <tp:taxon-name-part taxon-name-part-type="genus" reg="Pseudobarbus">Pseudobarbus</tp:taxon-name-part>
                  </tp:taxon-name><comment>sp. ‘<tp:taxon-name><tp:taxon-name-part taxon-name-part-type="genus" reg="Pseudobarbus"/><tp:taxon-name-part taxon-name-part-type="species" reg="afer">afer</tp:taxon-name-part></tp:taxon-name> Forest’: <xref ref-type="bibr" rid="B47">Swartz et al. (2007</xref>, <xref ref-type="bibr" rid="B48">2009</xref>); <xref ref-type="bibr" rid="B41">Skelton (2024)</xref>.</comment></tp:nomenclature-citation></tp:nomenclature-citation-list></tp:nomenclature><tp:treatment-sec sec-type="Proposed common names" id="SECID0EAVBG"><title>Proposed common names.</title><p>Forest redfin (English), Wildernis rooivlerkie (Afrikaans).</p></tp:treatment-sec><tp:treatment-sec sec-type="type material" id="SECID0EFVBG"><title>Type material.</title><p><bold><italic>Holotype</italic>.</bold> • SAIAB 237307 (tag number FZ03), male, 67.6 mm <abbrev xmlns:xlink="http://www.w3.org/1999/xlink" xlink:title="standard length" id="ABBRID0EQVBG" xlink:type="simple">SL</abbrev>, Kouma River at Willem’s Farm, Klein Brak River system, South Africa, <named-content xmlns:xlink="http://www.w3.org/1999/xlink" content-type="dwc:verbatimCoordinates" xlink:type="simple"><named-content content-type="geo-json" specific-use="{&#34;type&#34;:&#34;Point&#34;,&#34;coordinates&#34;:[21.976917,-33.952611]}" id="NCID0EXVBG" xlink:type="simple">-33.95261111, 21.97691667</named-content></named-content>, collected by A. Chakona, N. Mazungula and X. Mathebula, 25 February 2024. Hologenetype: • SAIAB SB11793, GenBank number: <ext-link xmlns:xlink="http://www.w3.org/1999/xlink" ext-link-type="gen" xlink:href="PQ653965" xlink:type="simple">PQ653965</ext-link>. <bold><italic>Paratypes</italic></bold> (<italic>n</italic> = 14). • SAIAB 246084 (tag numbers FZ01–FZ02, FZ04, FZ06–FZ07, FZ10– FZ11, FZ13–FZ15), 10 unsexed, 46.6–83.2 mm <abbrev xmlns:xlink="http://www.w3.org/1999/xlink" xlink:title="standard length" id="ABBRID0EGWBG" xlink:type="simple">SL</abbrev>, same locality information and collectors as holotype. • BMNH 2024.11.26.1-2 (tag numbers FZ09 &amp; FZ12), 2 unsexed, 67.2–80.3 mm <abbrev xmlns:xlink="http://www.w3.org/1999/xlink" xlink:title="standard length" id="ABBRID0EKWBG" xlink:type="simple">SL</abbrev>, same locality information and collectors as holotype. • <named-content xmlns:xlink="http://www.w3.org/1999/xlink" content-type="dwc:institutional_code" xlink:title="American Museum of Natural History, New York, USA" xlink:href="http://grbio.org/institution/american-museum-natural-history" xlink:type="simple">AMNH</named-content> 281979 (tag numbers FZ05 &amp; FZ08), 2 unsexed, 77.3–80.4 mm <abbrev xmlns:xlink="http://www.w3.org/1999/xlink" xlink:title="standard length" id="ABBRID0ESWBG" xlink:type="simple">SL</abbrev>, same locality information and collectors as holotype. Paragenetypes: SAIAB SB11791–SB11792, SB11794, 3 specimens, GenBank number: <ext-link xmlns:xlink="http://www.w3.org/1999/xlink" ext-link-type="gen" xlink:href="PQ653963" xlink:type="simple">PQ653963</ext-link>–<ext-link xmlns:xlink="http://www.w3.org/1999/xlink" ext-link-type="gen" xlink:href="PQ653964" xlink:type="simple">PQ653964</ext-link>, <ext-link xmlns:xlink="http://www.w3.org/1999/xlink" ext-link-type="gen" xlink:href="PQ653966" xlink:type="simple">PQ653966</ext-link>.</p></tp:treatment-sec><tp:treatment-sec sec-type="type material" id="SECID0EFXBG"><title>Additional non-type materials</title><p>(<italic>n</italic> = 29). • SAIAB 246101, 17 unsexed, 29.1–57.8 mm <abbrev xmlns:xlink="http://www.w3.org/1999/xlink" xlink:title="standard length" id="ABBRID0ENXBG" xlink:type="simple">SL</abbrev>, Touws River, South Africa, <named-content xmlns:xlink="http://www.w3.org/1999/xlink" content-type="dwc:verbatimCoordinates" xlink:type="simple"><named-content content-type="geo-json" specific-use="{&#34;type&#34;:&#34;Point&#34;,&#34;coordinates&#34;:[22.612636,-33.946728]}" id="NCID0EUXBG" xlink:type="simple">-33.94672778, 22.61263611</named-content></named-content>, collected by A. Chakona, P.H. Skelton and P. Bragança, 21 February 2023. • SAIAB 128708, 5 unsexed, 50.1–67.4 mm <abbrev xmlns:xlink="http://www.w3.org/1999/xlink" xlink:title="standard length" id="ABBRID0EZXBG" xlink:type="simple">SL</abbrev>, Causeway at Kruisvallei/George, Keurbooms, South Africa, <named-content xmlns:xlink="http://www.w3.org/1999/xlink" content-type="dwc:verbatimCoordinates" xlink:type="simple"><named-content content-type="geo-json" specific-use="{&#34;type&#34;:&#34;Point&#34;,&#34;coordinates&#34;:[23.174720,-33.812000]}" id="NCID0EAYBG" xlink:type="simple">-33.812, 23.17472</named-content></named-content>, collected by J. Olivier and S. Thorne, 01 March 1983. • SAIAB 200541, 2 unsexed, 74.9–86.9 mm <abbrev xmlns:xlink="http://www.w3.org/1999/xlink" xlink:title="standard length" id="ABBRID0EFYBG" xlink:type="simple">SL</abbrev>, Kwaai River, Keurbooms, South Africa, <named-content xmlns:xlink="http://www.w3.org/1999/xlink" content-type="dwc:verbatimCoordinates" xlink:type="simple"><named-content content-type="geo-json" specific-use="{&#34;type&#34;:&#34;Point&#34;,&#34;coordinates&#34;:[23.179720,-33.820000]}" id="NCID0EMYBG" xlink:type="simple">-33.82, 23.17972</named-content></named-content>, collected by E. Swartz, 11 April 2000. • SAIAB 128186, 3 unsexed, 48.6–52.6 mm <abbrev xmlns:xlink="http://www.w3.org/1999/xlink" xlink:title="standard length" id="ABBRID0ERYBG" xlink:type="simple">SL</abbrev>, Kaapsedrif, Tsitsikamma, South Africa, <named-content xmlns:xlink="http://www.w3.org/1999/xlink" content-type="dwc:verbatimCoordinates" xlink:type="simple"><named-content content-type="geo-json" specific-use="{&#34;type&#34;:&#34;Point&#34;,&#34;coordinates&#34;:[24.400000,-34.160000]}" id="NCID0EYYBG" xlink:type="simple">-34.16, 24.4</named-content></named-content>, collected by A.H. Bok and M. King, 12 May 1982. • SAIAB 64260, 1 unsexed, 68.0 mm <abbrev xmlns:xlink="http://www.w3.org/1999/xlink" xlink:title="standard length" id="ABBRID0E4YBG" xlink:type="simple">SL</abbrev>, Tsitsikamma National Park, Groot River, South Africa, collected by I.A. Russel, 26 February 2001. SAIAB 122981, 1 unsexed, 47.7 mm <abbrev xmlns:xlink="http://www.w3.org/1999/xlink" xlink:title="standard length" id="ABBRID0EBZBG" xlink:type="simple">SL</abbrev>, Palmietvlei road at Kaapsedrif, Tsitsikamma, South Africa, <named-content xmlns:xlink="http://www.w3.org/1999/xlink" content-type="dwc:verbatimCoordinates" xlink:type="simple"><named-content content-type="geo-json" specific-use="{&#34;type&#34;:&#34;Point&#34;,&#34;coordinates&#34;:[24.400000,-34.050000]}" id="NCID0EIZBG" xlink:type="simple">-34.05, 24.4</named-content></named-content>, collected by D. Heard, 28 October 1976.</p></tp:treatment-sec><tp:treatment-sec sec-type="diagnosis" id="SECID0ENZBG"><title>Diagnosis.</title><p><italic><tp:taxon-name><tp:taxon-name-part taxon-name-part-type="genus" reg="Pseudobarbus">Pseudobarbus</tp:taxon-name-part><tp:taxon-name-part taxon-name-part-type="species" reg="outeniqua">outeniqua</tp:taxon-name-part></tp:taxon-name></italic> sp. nov. is diagnosed among all currently recognised congeners by the following combination of character states: mouth with one pair of barbels; barbel length 1.0–1.9 times orbit diameter, reaching vertical through posterior edge of eye; pigmentation distinct, with scale centres darkly pigmented, giving the fish an overall speckled appearance, speckling less conspicuous or absent ventrally; presence of a distinct dark mid-lateral band, with a broader anterior half and a narrower posterior half which ends in form of a large triangular mark at the base of the caudal fin; lack of dark spots, dashes, stripes or wavy lines on back and mid-dorsal; scales moderate sized, 35–37 in lateral line series, 14–15 (mode 15) around caudal peduncle, and 16–17 (mode 16) on predorsal region. Detailed comparison of the new species with the other congeners is presented below.</p></tp:treatment-sec><tp:treatment-sec sec-type="description" id="SECID0E5ZBG"><title>Description.</title><p>All morphometric values in the text are presented as holotype first and paratypes, if different, in parentheses. The following description is based on holotype and paratypes from the Klein Brak River system (westernmost population); data for additional non-type specimens from the Keurbooms (central population) and Tsitsikamma (easternmost population) rivers are given in Table <xref ref-type="table" rid="T3">3</xref>.</p><table-wrap id="T3" position="float" orientation="portrait"><label>Table 3.</label><caption><p>Morphometric and meristic data for <italic><tp:taxon-name><tp:taxon-name-part taxon-name-part-type="genus" reg="Pseudobarbus">Pseudobarbus</tp:taxon-name-part><tp:taxon-name-part taxon-name-part-type="species" reg="outeniqua">outeniqua</tp:taxon-name-part></tp:taxon-name></italic> sp. nov. and its related congeneric species.</p></caption><table id="TID0EPWBI" rules="all"><tbody><tr><th rowspan="2" colspan="2"/><th rowspan="1" colspan="3"><italic><tp:taxon-name><tp:taxon-name-part taxon-name-part-type="genus" reg="Pseudobarbus">P.</tp:taxon-name-part><tp:taxon-name-part taxon-name-part-type="species" reg="outeniqua">outeniqua</tp:taxon-name-part></tp:taxon-name></italic> sp. nov.</th><th rowspan="1" colspan="1">
                        <italic>
                          <tp:taxon-name><tp:taxon-name-part taxon-name-part-type="genus" reg="Pseudobarbus">P.</tp:taxon-name-part><tp:taxon-name-part taxon-name-part-type="species" reg="phlegethon">phlegethon</tp:taxon-name-part></tp:taxon-name>
                        </italic>
                      </th><th rowspan="1" colspan="1">
                        <italic>
                          <tp:taxon-name><tp:taxon-name-part taxon-name-part-type="genus" reg="Pseudobarbus">P.</tp:taxon-name-part><tp:taxon-name-part taxon-name-part-type="species" reg="afer">afer</tp:taxon-name-part></tp:taxon-name>
                        </italic>
                      </th><th rowspan="1" colspan="1">
                        <italic>
                          <tp:taxon-name><tp:taxon-name-part taxon-name-part-type="genus" reg="Pseudobarbus">P.</tp:taxon-name-part><tp:taxon-name-part taxon-name-part-type="species" reg="senticeps">senticeps</tp:taxon-name-part></tp:taxon-name>
                        </italic>
                      </th><th rowspan="1" colspan="1">
                        <italic>
                          <tp:taxon-name><tp:taxon-name-part taxon-name-part-type="genus" reg="Pseudobarbus">P.</tp:taxon-name-part><tp:taxon-name-part taxon-name-part-type="species" reg="swartzi">swartzi</tp:taxon-name-part></tp:taxon-name>
                        </italic>
                      </th><th rowspan="1" colspan="1">
                        <italic>
                          <tp:taxon-name><tp:taxon-name-part taxon-name-part-type="genus" reg="Pseudobarbus">P.</tp:taxon-name-part><tp:taxon-name-part taxon-name-part-type="species" reg="asper">asper</tp:taxon-name-part></tp:taxon-name>
                        </italic>
                      </th></tr><tr><th rowspan="1" colspan="1">holotype</th><th rowspan="1" colspan="1">paratypes (<italic>n</italic> = 14)</th><th rowspan="1" colspan="1">non-type specimens (<italic>n</italic> = 12)</th><th rowspan="1" colspan="1">topotypes (<italic>n</italic> = 22)</th><th rowspan="1" colspan="1">syntypes + other specimens including topotypes (<italic>n</italic> = 71)*</th><th rowspan="1" colspan="1">holotype + topotypes (<italic>n</italic> = 30)*</th><th rowspan="1" colspan="1">holotype + other specimens including paratypes (<italic>n</italic> = 64)*</th><th rowspan="1" colspan="1">topotypes (Groot River at Steytlerville and Le Roux River) (<italic>n</italic> = 16)</th></tr><tr><td rowspan="1" colspan="1">
                        <abbrev xmlns:xlink="http://www.w3.org/1999/xlink" xlink:title="standard length" id="ABBRID0ER6BG" xlink:type="simple">SL</abbrev>
                      </td><td rowspan="1" colspan="1">Standard length (mm)</td><td rowspan="1" colspan="1">67.6</td><td rowspan="1" colspan="1">46.6–83.2</td><td rowspan="1" colspan="1">47.7–86.9</td><td rowspan="1" colspan="1">45.5–61.8</td><td rowspan="1" colspan="1">43.0–82.0</td><td rowspan="1" colspan="1">45.0–79.3</td><td rowspan="1" colspan="1">46.5–75.2</td><td rowspan="1" colspan="1">47.5–76.4</td></tr><tr><td rowspan="1" colspan="1">
                        <abbrev xmlns:xlink="http://www.w3.org/1999/xlink" xlink:title="head length" id="ABBRID0EWAAI" xlink:type="simple">HL</abbrev>
                      </td><td rowspan="1" colspan="1">Head length (mm)</td><td rowspan="1" colspan="1">19.5</td><td rowspan="1" colspan="1">13.0–22.8</td><td rowspan="1" colspan="1">13.8–23.7</td><td rowspan="1" colspan="1">11.4–16.4</td><td rowspan="1" colspan="1">11.7–22.5</td><td rowspan="1" colspan="1">12.8–21.1</td><td rowspan="1" colspan="1">12.8–21.2</td><td rowspan="1" colspan="1">12.4–21.0</td></tr><tr><td rowspan="1" colspan="10">% <bold>of <abbrev xmlns:xlink="http://www.w3.org/1999/xlink" xlink:title="standard length" id="ABBRID0E3BAI" xlink:type="simple">SL</abbrev></bold></td></tr><tr><td rowspan="1" colspan="1">
                        <abbrev xmlns:xlink="http://www.w3.org/1999/xlink" xlink:title="head length" id="ABBRID0EECAI" xlink:type="simple">HL</abbrev>
                      </td><td rowspan="1" colspan="1">Head length</td><td rowspan="1" colspan="1">28.9</td><td rowspan="1" colspan="1">27.3–28.9</td><td rowspan="1" colspan="1">27.3–30.7</td><td rowspan="1" colspan="1">24.4–26.6</td><td rowspan="1" colspan="1">24.1–30.0</td><td rowspan="1" colspan="1">26.1–29.6</td><td rowspan="1" colspan="1">26.6–30.0</td><td rowspan="1" colspan="1">22.7–28.7</td></tr><tr><td rowspan="1" colspan="1">PDL</td><td rowspan="1" colspan="1">Pre-dorsal length</td><td rowspan="1" colspan="1">56.3</td><td rowspan="1" colspan="1">54.0–56.3</td><td rowspan="1" colspan="1">54.2–56.5</td><td rowspan="1" colspan="1">53.0–56.5</td><td rowspan="1" colspan="1">49.6–55.5</td><td rowspan="1" colspan="1">49.3–55.0</td><td rowspan="1" colspan="1">53.3–56.6</td><td rowspan="1" colspan="1">51.4–56.7</td></tr><tr><td rowspan="1" colspan="1">DB</td><td rowspan="1" colspan="1">Dorsal fin base</td><td rowspan="1" colspan="1">13.6</td><td rowspan="1" colspan="1">11.5–13.6</td><td rowspan="1" colspan="1">12.5–14.3</td><td rowspan="1" colspan="1">12.4–14.2</td><td rowspan="1" colspan="1">11.0–14.4</td><td rowspan="1" colspan="1">11.0–14.9</td><td rowspan="1" colspan="1">10.8–13.4</td><td rowspan="1" colspan="1">12.4–14.4</td></tr><tr><td rowspan="1" colspan="1">DH</td><td rowspan="1" colspan="1">Dorsal fin height</td><td rowspan="1" colspan="1">24.1</td><td rowspan="1" colspan="1">21.2–24.0</td><td rowspan="1" colspan="1">22.3–26.3</td><td rowspan="1" colspan="1">21.3–25.0</td><td rowspan="1" colspan="1">20.4–25.2</td><td rowspan="1" colspan="1">20.8–25.4</td><td rowspan="1" colspan="1">23.5–27.8</td><td rowspan="1" colspan="1">17.3–26.4</td></tr><tr><td rowspan="1" colspan="1">AfB</td><td rowspan="1" colspan="1">Anal fin base</td><td rowspan="1" colspan="1">11.1</td><td rowspan="1" colspan="1">9.7–11.3</td><td rowspan="1" colspan="1">9.3–11.7</td><td rowspan="1" colspan="1">9.6–11.5</td><td rowspan="1" colspan="1">9.0–11.4</td><td rowspan="1" colspan="1">9.8–11.9</td><td rowspan="1" colspan="1">8.2–12.2</td><td rowspan="1" colspan="1">9.8–11.5</td></tr><tr><td rowspan="1" colspan="1">PP</td><td rowspan="1" colspan="1">Pectoral to pelvic fin length</td><td rowspan="1" colspan="1">23.1</td><td rowspan="1" colspan="1">21.6–26.2</td><td rowspan="1" colspan="1">22.4–25.0</td><td rowspan="1" colspan="1">25.1–30.0</td><td rowspan="1" colspan="1">20.9–27.0</td><td rowspan="1" colspan="1">21.3–25.7</td><td rowspan="1" colspan="1">19.3–26.9</td><td rowspan="1" colspan="1">20.9–26.5</td></tr><tr><td rowspan="1" colspan="1">PA</td><td rowspan="1" colspan="1">Pelvic to anal fin length</td><td rowspan="1" colspan="1">12.3</td><td rowspan="1" colspan="1">11.5–15.4</td><td rowspan="1" colspan="1">12.4–14.9</td><td rowspan="1" colspan="1">13.1–16.1</td><td rowspan="1" colspan="1">13.1–18.1</td><td rowspan="1" colspan="1">12.7–17.5</td><td rowspan="1" colspan="1">13.1–17.4</td><td rowspan="1" colspan="1">12.0–17.3</td></tr><tr><td rowspan="1" colspan="1">BD</td><td rowspan="1" colspan="1">Body depth</td><td rowspan="1" colspan="1">27.6</td><td rowspan="1" colspan="1">23.7–27.6</td><td rowspan="1" colspan="1">25.5–31.2</td><td rowspan="1" colspan="1">23.9–27.3</td><td rowspan="1" colspan="1">22.5–31.6</td><td rowspan="1" colspan="1">22.9–28.7</td><td rowspan="1" colspan="1">22.6–25.9</td><td rowspan="1" colspan="1">23.7–28.6</td></tr><tr><td rowspan="1" colspan="1">BW</td><td rowspan="1" colspan="1">Body width</td><td rowspan="1" colspan="1">17.0</td><td rowspan="1" colspan="1">14.8–18.1</td><td rowspan="1" colspan="1">15.3–19.4</td><td rowspan="1" colspan="1">14.5–18.1</td><td rowspan="1" colspan="1">10.8–20.2</td><td rowspan="1" colspan="1">13.9–19.3</td><td rowspan="1" colspan="1">14.6–17.7</td><td rowspan="1" colspan="1">12.6–18.6</td></tr><tr><td rowspan="1" colspan="1">CPL</td><td rowspan="1" colspan="1">Caudal peduncle length</td><td rowspan="1" colspan="1">25.1</td><td rowspan="1" colspan="1">22.8–25.5</td><td rowspan="1" colspan="1">22.5–24.9</td><td rowspan="1" colspan="1">22.2–26.1</td><td rowspan="1" colspan="1">23.0–27.6</td><td rowspan="1" colspan="1">22.5–26.2</td><td rowspan="1" colspan="1">22.2–25.4</td><td rowspan="1" colspan="1">23.6–26.9</td></tr><tr><td rowspan="1" colspan="10">% <bold>of <abbrev xmlns:xlink="http://www.w3.org/1999/xlink" xlink:title="head length" id="ABBRID0EBMAI" xlink:type="simple">HL</abbrev></bold></td></tr><tr><td rowspan="1" colspan="1">HD</td><td rowspan="1" colspan="1">Head depth</td><td rowspan="1" colspan="1">64.4</td><td rowspan="1" colspan="1">64.4–73.1</td><td rowspan="1" colspan="1">65.3–72.6</td><td rowspan="1" colspan="1">65.7–76.3</td><td rowspan="1" colspan="1">61.8–78.2</td><td rowspan="1" colspan="1">65.3–74.3</td><td rowspan="1" colspan="1">63.7–71.6</td><td rowspan="1" colspan="1">65.7–84.2</td></tr><tr><td rowspan="1" colspan="1">IO</td><td rowspan="1" colspan="1">Inter-obit</td><td rowspan="1" colspan="1">33.4</td><td rowspan="1" colspan="1">32.0–34.8</td><td rowspan="1" colspan="1">31.1–34.7</td><td rowspan="1" colspan="1">33.0–37.4</td><td rowspan="1" colspan="1">25.2–34.8</td><td rowspan="1" colspan="1">27.1–33.0</td><td rowspan="1" colspan="1">25.7–31.2</td><td rowspan="1" colspan="1">33.0–40.4</td></tr><tr><td rowspan="1" colspan="1">S</td><td rowspan="1" colspan="1">Snout length</td><td rowspan="1" colspan="1">36.6</td><td rowspan="1" colspan="1">31.4–37.3</td><td rowspan="1" colspan="1">28.1–34.5</td><td rowspan="1" colspan="1">29.3–33.5</td><td rowspan="1" colspan="1">24.0–39.0</td><td rowspan="1" colspan="1">29.8–37.9</td><td rowspan="1" colspan="1">28.9–34.0</td><td rowspan="1" colspan="1">30.4–40.9</td></tr><tr><td rowspan="1" colspan="1">PO</td><td rowspan="1" colspan="1">Post orbit</td><td rowspan="1" colspan="1">44.0</td><td rowspan="1" colspan="1">43.2–46.5</td><td rowspan="1" colspan="1">44.0–50.9</td><td rowspan="1" colspan="1">41.2–48.9</td><td rowspan="1" colspan="1">42.2–51.2</td><td rowspan="1" colspan="1">44.2–52.7</td><td rowspan="1" colspan="1">44.6–50.7</td><td rowspan="1" colspan="1">43.1–60.1</td></tr><tr><td rowspan="1" colspan="1">PB</td><td rowspan="1" colspan="1">Posterior barbel length</td><td rowspan="1" colspan="1">30.4</td><td rowspan="1" colspan="1">22.2–40.0</td><td rowspan="1" colspan="1">21.7–34.1</td><td rowspan="1" colspan="1">2.4–15.3</td><td rowspan="1" colspan="1">12.1–27.2</td><td rowspan="1" colspan="1">26.0–37.0</td><td rowspan="1" colspan="1">26.7–39.9</td><td rowspan="1" colspan="1">11.1–21.9</td></tr><tr><td rowspan="1" colspan="1">OD</td><td rowspan="1" colspan="1">Orbit diameter</td><td rowspan="1" colspan="1">23.0</td><td rowspan="1" colspan="1">20.1–26.0</td><td rowspan="1" colspan="1">19.3–27.0</td><td rowspan="1" colspan="1">24.0–29.7</td><td rowspan="1" colspan="1">21.7–30.4</td><td rowspan="1" colspan="1">23.5–29.5</td><td rowspan="1" colspan="1">23.0–27.7</td><td rowspan="1" colspan="1">20.5–28.9</td></tr><tr><td rowspan="1" colspan="10">% <bold>of CPL</bold></td></tr><tr><td rowspan="1" colspan="1">CPD</td><td rowspan="1" colspan="1">Caudal peduncle depth</td><td rowspan="1" colspan="1">49.8</td><td rowspan="1" colspan="1">46.5–53.5</td><td rowspan="1" colspan="1">50.4–57.1</td><td rowspan="1" colspan="1">42.4–53.4</td><td rowspan="1" colspan="1">40.3–61.5</td><td rowspan="1" colspan="1">43.0–54.5</td><td rowspan="1" colspan="1">43.6–54.3</td><td rowspan="1" colspan="1">44.2–53.8</td></tr><tr><td rowspan="1" colspan="10">
                        <bold>Meristics</bold>
                      </td></tr><tr><td rowspan="1" colspan="1">UdR</td><td rowspan="1" colspan="1">Unbranched dorsal fin rays</td><td rowspan="1" colspan="1">iii</td><td rowspan="1" colspan="1">iii</td><td rowspan="1" colspan="1">iii</td><td rowspan="1" colspan="1">iii</td><td rowspan="1" colspan="1">iv (ii–iv)</td><td rowspan="1" colspan="1">iv (iii–iv)</td><td rowspan="1" colspan="1">iii</td><td rowspan="1" colspan="1">iii</td></tr><tr><td rowspan="1" colspan="1">BdR</td><td rowspan="1" colspan="1">Branched dorsal fin rays</td><td rowspan="1" colspan="1">7</td><td rowspan="1" colspan="1">7 (6–7)</td><td rowspan="1" colspan="1">7</td><td rowspan="1" colspan="1">7 (6–7)</td><td rowspan="1" colspan="1">7 (6–7)</td><td rowspan="1" colspan="1">7</td><td rowspan="1" colspan="1">7</td><td rowspan="1" colspan="1">7</td></tr><tr><td rowspan="1" colspan="1">UaR</td><td rowspan="1" colspan="1">Unbranched anal fin rays</td><td rowspan="1" colspan="1">iii</td><td rowspan="1" colspan="1">iii</td><td rowspan="1" colspan="1">iii</td><td rowspan="1" colspan="1">iii</td><td rowspan="1" colspan="1">iii</td><td rowspan="1" colspan="1">iii</td><td rowspan="1" colspan="1">iii</td><td rowspan="1" colspan="1">iii</td></tr><tr><td rowspan="1" colspan="1">BaR</td><td rowspan="1" colspan="1">Branched anal fin rays</td><td rowspan="1" colspan="1">5</td><td rowspan="1" colspan="1">5</td><td rowspan="1" colspan="1">5</td><td rowspan="1" colspan="1">5</td><td rowspan="1" colspan="1">5</td><td rowspan="1" colspan="1">5</td><td rowspan="1" colspan="1">5</td><td rowspan="1" colspan="1">5</td></tr><tr><td rowspan="1" colspan="1">PecR</td><td rowspan="1" colspan="1">Pectoral fin rays</td><td rowspan="1" colspan="1">16</td><td rowspan="1" colspan="1">15–16 (15–17)</td><td rowspan="1" colspan="1">15–16</td><td rowspan="1" colspan="1">14 (12–15)</td><td rowspan="1" colspan="1">15 (13–17)</td><td rowspan="1" colspan="1">14 (13–15)</td><td rowspan="1" colspan="1">14–16</td><td rowspan="1" colspan="1">13–17</td></tr><tr><td rowspan="1" colspan="1">PelR</td><td rowspan="1" colspan="1">Pelvic fin rays</td><td rowspan="1" colspan="1">8</td><td rowspan="1" colspan="1">8</td><td rowspan="1" colspan="1">8</td><td rowspan="1" colspan="1">8 (7–8)</td><td rowspan="1" colspan="1">8 (8–9)</td><td rowspan="1" colspan="1">8 (8–9)</td><td rowspan="1" colspan="1">8 (7–8)</td><td rowspan="1" colspan="1">8</td></tr><tr><td rowspan="1" colspan="1">LL</td><td rowspan="1" colspan="1">Lateral line scales</td><td rowspan="1" colspan="1">37</td><td rowspan="1" colspan="1">35–37</td><td rowspan="1" colspan="1">35 (35–38)</td><td rowspan="1" colspan="1">35–37 (35–38)</td><td rowspan="1" colspan="1">32 (29–35)</td><td rowspan="1" colspan="1">29 (25–30)</td><td rowspan="1" colspan="1">36 (35–37)</td><td rowspan="1" colspan="1">37–44</td></tr><tr><td rowspan="1" colspan="1">LD</td><td rowspan="1" colspan="1">Lateral line to dorsal fin scale rows</td><td rowspan="1" colspan="1">6</td><td rowspan="1" colspan="1">6</td><td rowspan="1" colspan="1">6 (5–6)</td><td rowspan="1" colspan="1">5</td><td rowspan="1" colspan="1">5 (4–6)</td><td rowspan="1" colspan="1">5 (4–5)</td><td rowspan="1" colspan="1">6 (6–7)</td><td rowspan="1" colspan="1">6–8</td></tr><tr><td rowspan="1" colspan="1">LP</td><td rowspan="1" colspan="1">Lateral line to pelvic fin scale rows</td><td rowspan="1" colspan="1">5</td><td rowspan="1" colspan="1">4 (4–5)</td><td rowspan="1" colspan="1">4 (4–5)</td><td rowspan="1" colspan="1">4 (4–5)</td><td rowspan="1" colspan="1">4 (3–5)</td><td rowspan="1" colspan="1">4 (3–4)</td><td rowspan="1" colspan="1">5 (4–5)</td><td rowspan="1" colspan="1">5–8</td></tr><tr><td rowspan="1" colspan="1">LA</td><td rowspan="1" colspan="1">Lateral line to anal fin scale rows</td><td rowspan="1" colspan="1">5</td><td rowspan="1" colspan="1">5 (4–5)</td><td rowspan="1" colspan="1">5 (4–5)</td><td rowspan="1" colspan="1">4 (4–5)</td><td rowspan="1" colspan="1">4 (3–5)</td><td rowspan="1" colspan="1">3 (3–4)</td><td rowspan="1" colspan="1">5</td><td rowspan="1" colspan="1">5–7</td></tr><tr><td rowspan="1" colspan="1">CP</td><td rowspan="1" colspan="1">Caudal peduncle scale rows</td><td rowspan="1" colspan="1">15</td><td rowspan="1" colspan="1">15 (14–15)</td><td rowspan="1" colspan="1">14 (14–15)</td><td rowspan="1" colspan="1">14 (13–15)</td><td rowspan="1" colspan="1">12 (12–16)</td><td rowspan="1" colspan="1">12 (10–12)</td><td rowspan="1" colspan="1">16 (15–16)</td><td rowspan="1" colspan="1">18–20</td></tr><tr><td rowspan="1" colspan="1">PDS</td><td rowspan="1" colspan="1">Predorsal scale rows</td><td rowspan="1" colspan="1">17</td><td rowspan="1" colspan="1">16 (16–17)</td><td rowspan="1" colspan="1">16 (16–17)</td><td rowspan="1" colspan="1">16 (16–18)</td><td rowspan="1" colspan="1">15 (13–16)</td><td rowspan="1" colspan="1">15 (12–15)</td><td rowspan="1" colspan="1">17–18 (16–20)</td><td rowspan="1" colspan="1">18–21</td></tr><tr><td rowspan="1" colspan="1">TV</td><td rowspan="1" colspan="1">Total vertebrae</td><td rowspan="1" colspan="1">37</td><td rowspan="1" colspan="1">36 (36–38)**</td><td rowspan="1" colspan="1"/><td rowspan="1" colspan="1">36 (35–36)</td><td rowspan="1" colspan="1">37 (36–39)</td><td rowspan="1" colspan="1">37 (35–38)</td><td rowspan="1" colspan="1">37 (37–38)</td><td rowspan="1" colspan="1">35–38</td></tr><tr><td rowspan="1" colspan="1">PcV</td><td rowspan="1" colspan="1">Precaudal vertebrae</td><td rowspan="1" colspan="1">20</td><td rowspan="1" colspan="1">19 (19–20)**</td><td rowspan="1" colspan="1"/><td rowspan="1" colspan="1">20 (19–20)</td><td rowspan="1" colspan="1">19 (18–20)</td><td rowspan="1" colspan="1">19 (18–19)</td><td rowspan="1" colspan="1">20 (19–20)</td><td rowspan="1" colspan="1">17–20</td></tr><tr><td rowspan="1" colspan="1">CV</td><td rowspan="1" colspan="1">Caudal vertebrae</td><td rowspan="1" colspan="1">17</td><td rowspan="1" colspan="1">17 (16–18)**</td><td rowspan="1" colspan="1"/><td rowspan="1" colspan="1">17 (16–17)</td><td rowspan="1" colspan="1">18 (17–19)</td><td rowspan="1" colspan="1">18 (16–18)</td><td rowspan="1" colspan="1">18 (17–18)</td><td rowspan="1" colspan="1">16–20</td></tr><tr><td rowspan="1" colspan="1">PdV</td><td rowspan="1" colspan="1">Predorsal vertebrae</td><td rowspan="1" colspan="1">12</td><td rowspan="1" colspan="1">12 (12–13)**</td><td rowspan="1" colspan="1"/><td rowspan="1" colspan="1">13 (12–13)</td><td rowspan="1" colspan="1">12 (11–13)</td><td rowspan="1" colspan="1">12 (11–13)</td><td rowspan="1" colspan="1">13 (12–13)</td><td rowspan="1" colspan="1">11–13</td></tr></tbody></table><table-wrap-foot><fn><p>* Data from <xref ref-type="bibr" rid="B7">Chakona and Skelton (2017)</xref>. ** Counts based on radiographs of 14 paratypes.</p></fn></table-wrap-foot></table-wrap><p><bold><italic>General morphology</italic>.</bold> Body proportions and meristics are given in Table <xref ref-type="table" rid="T3">3</xref>. Body moderately elongate, fusiform, with dorsal profile generally more convex than ventral profile, its depth at dorsal fin origin (deepest) 3.6 (3.7–4.2) in <abbrev xmlns:xlink="http://www.w3.org/1999/xlink" xlink:title="standard length" id="ABBRID0ENDBI" xlink:type="simple">SL</abbrev>, body laterally compressed. Caudal peduncle shallow, its depth 0.5 times caudal-peduncle length. Head large, length 3.5 (3.5–3.7) in <abbrev xmlns:xlink="http://www.w3.org/1999/xlink" xlink:title="standard length" id="ABBRID0ERDBI" xlink:type="simple">SL</abbrev>, depressed, depth 5.4 (4.9–5.5) in <abbrev xmlns:xlink="http://www.w3.org/1999/xlink" xlink:title="standard length" id="ABBRID0EVDBI" xlink:type="simple">SL</abbrev> and 0.7 (0.7–0.8) times body depth. Postorbital profile steep. Snout blunt, short, oblique, convex, longer than eye, length 1.6 (1.2–1.8) times eye diameter and 2.7 (2.7–3.1) in head length. Eyes large, diameter 4.4 (3.9–5.0) in head length, and dorsolateral, not extending above dorsal profile, located closer to tip of snout than posterior margin of operculum. Interorbital wide and flat, width 1.5 (1.3–1.7) times eye diameter. Mouth sub-terminal, sickle shaped, its corner reaching vertical through middle of nares. Mouth with a single pair of long maxillary barbels, barbel length 1.3 (1.0–1.9) times orbit diameter, reaching vertical through posterior edge of the eye.</p><p><bold><italic>Tuberculation</italic>.</bold> Mature breeding males with conical tubercles on snout and top of head. Bilateral clusters of large tubercles (2–4 per cluster) present on snout. A row of large tubercles extends in an arc above each naris (3 tubercles) to the antero-dorsal edge of the orbit and then continues posteriorly (3 smaller tubercles) along the dorsal edge of each orbit. Anterior dorsal cluster includes a few small tubercles. Posterior dorsal cluster includes scattered smaller tubercles, progressively become smaller posteriorly. No tubercles were observed on the surface of the fin rays or the free edge of the latero-dorsal scales in the examined specimens.</p><p><bold><italic>Scales</italic>.</bold> LL 35–37 (holotype: 37; paratypes: 35:6, 36:3, 37:5), LD 6, LP 4–5 (holotype: 5; paratypes: 4:11, 5:3), LA 4–5 (holotype: 5; paratypes: 4:3, 5:11), CP 14–15 (holotype: 15; paratypes: 14:1, 15:13), PDS 16–17 (holotype 17; paratypes: 16:12, 17:2). Nape naked. Predorsal scales between posterior edge of head and dorsal fin origin embedded and smaller than flank scales. Triangular naked patch between gill cover and anterior base of pectoral fin present; ventral scales between pectoral fin origin and pelvic fin origin reduced and embedded. All scales cycloid.</p><p><bold><italic>Fins</italic>.</bold> Dorsal fin rays iii/6–7 (holotype iii/7; paratypes: iii/6:1, iii/7:13); anal fin rays iii/5; pectoral fin rays 15–17 (holotype: 16; paratypes: 15:6, 16:7; 17:1); pelvic fin rays 8; caudal fin principal rays 10+9. Dorsal fin situated almost in the centre of the body (excluding caudal fin), origin slightly behind vertical through origin of pelvic fin, distal margin straight to slightly concave, tip of depressed dorsal fin almost reaches to vertical through posterior base of anal fin in mature males, reaches within two scales to vertical through posterior base of anal fin. Pectoral fins fan-shaped, larger in males than females, reaches and surpasses base of pelvic fin in males, reaches two scales to base of pelvic fin in females. Pelvic fin origin slightly in front of dorsal fin origin, tip of depressed pelvic fin does not reach anterior origin of anal fin, except in mature males. Anal fin distal margin almost straight to slightly convex, origin closer to anterior base of pelvic fin than caudal fin base. Caudal fin forked.</p><p><bold><italic>Osteology</italic>.</bold> Vertebral column including Weberian apparatus and urostyle: total vertebrae 36–38 (holotype: 37; paratypes: 36:10, 37:3, 38:1), predorsal vertebrae 12–13 (holotype: 12; paratypes: 12:12, 13:2), precaudal vertebrae 19–20 (holotype: 20; paratypes: 19:9, 20:5), and caudal vertebrae 16–18 (holotype: 17; paratypes: 16:1, 17:12, 18:1).</p><p><bold><italic>Colouration</italic> (<italic>live specimens</italic>).</bold> Refer to Fig. <xref ref-type="fig" rid="F3">3</xref> for general live colouration. Body golden-tan laterally, becoming darker dorsally, and lighter to white ventrally. Scale centres darkly pigmented, giving an overall “speckled hen” appearance. Base of fins bright scarlet; caudal fin least affected by this colouration. Distinct dark mid-lateral band, covering three rows of scales, with a broaden anterior half from behind the head to vertical through anal-fin origin and a narrower posterior half to the base of the caudal fin, ends in form of a large triangular mark.</p><fig id="F3" position="float" orientation="portrait"><object-id xmlns:xlink="http://www.w3.org/1999/xlink" content-type="doi" xlink:type="simple">10.3897/zookeys.1239.131064.figure3</object-id><object-id xmlns:xlink="http://www.w3.org/1999/xlink" content-type="arpha" xlink:type="simple">8A848878-6888-5BF3-841B-B1D1105B734A</object-id><label>Figure 3.</label><caption><p>Live specimens of <italic><tp:taxon-name><tp:taxon-name-part taxon-name-part-type="genus" reg="Pseudobarbus">Pseudobarbus</tp:taxon-name-part><tp:taxon-name-part taxon-name-part-type="species" reg="outeniqua">outeniqua</tp:taxon-name-part></tp:taxon-name></italic> sp. nov. from the Klein Brak River system <bold>A</bold> SAIAB 237307 (tag number FZ03), male, holotype, 67.6 mm <abbrev xmlns:xlink="http://www.w3.org/1999/xlink" xlink:title="standard length" id="ABBRID0E3FBI" xlink:type="simple">SL</abbrev><bold>B</bold> SAIAB 246084 (tag number FZ04), paratype, 80.6 mm <abbrev xmlns:xlink="http://www.w3.org/1999/xlink" xlink:title="standard length" id="ABBRID0ECGBI" xlink:type="simple">SL</abbrev><bold>C</bold> SAIAB 246084 (tag number FZ06), paratype, 77.9 mm <abbrev xmlns:xlink="http://www.w3.org/1999/xlink" xlink:title="standard length" id="ABBRID0EIGBI" xlink:type="simple">SL</abbrev>.</p></caption><graphic xmlns:xlink="http://www.w3.org/1999/xlink" xlink:href="zookeys-1239-231_article-131064__-g003.jpg" position="float" orientation="portrait" xlink:type="simple" id="oo_1339772.jpg"><uri content-type="original_file" xlink:type="simple">https://binary.pensoft.net/fig/1339772</uri></graphic></fig><p><bold><italic>Colouration (preserved)</italic>.</bold> Background colour in alcohol preserved specimens after three months since collection, light brownish grey, becoming darker dorsally and lighter ventrally (Fig. <xref ref-type="fig" rid="F4">4</xref>). Scale centres darkly pigmented. Flanks with distinct dark mid-lateral band. The bright red pigmentation on base of fins first turns orange to yellow, then fades.</p><fig id="F4" position="float" orientation="portrait"><object-id xmlns:xlink="http://www.w3.org/1999/xlink" content-type="doi" xlink:type="simple">10.3897/zookeys.1239.131064.figure4</object-id><object-id xmlns:xlink="http://www.w3.org/1999/xlink" content-type="arpha" xlink:type="simple">240E01C9-00F1-54AE-B364-DF9F377F6A55</object-id><label>Figure 4.</label><caption><p>Preserved specimens of <italic><tp:taxon-name><tp:taxon-name-part taxon-name-part-type="genus" reg="Pseudobarbus">Pseudobarbus</tp:taxon-name-part><tp:taxon-name-part taxon-name-part-type="species" reg="outeniqua">outeniqua</tp:taxon-name-part></tp:taxon-name></italic> sp. nov. from the Klein Brak River system <bold>A</bold> SAIAB 237307 (tag number FZ03), male, holotype, 67.6 mm <abbrev xmlns:xlink="http://www.w3.org/1999/xlink" xlink:title="standard length" id="ABBRID0ERHBI" xlink:type="simple">SL</abbrev><bold>B</bold> SAIAB 246084 (tag number FZ04), paratype, 80.6 mm <abbrev xmlns:xlink="http://www.w3.org/1999/xlink" xlink:title="standard length" id="ABBRID0EXHBI" xlink:type="simple">SL</abbrev><bold>C</bold> SAIAB 246084 (tag number FZ02), paratype, 83.2 mm <abbrev xmlns:xlink="http://www.w3.org/1999/xlink" xlink:title="standard length" id="ABBRID0E4HBI" xlink:type="simple">SL</abbrev>.</p></caption><graphic xmlns:xlink="http://www.w3.org/1999/xlink" xlink:href="zookeys-1239-231_article-131064__-g004.jpg" position="float" orientation="portrait" xlink:type="simple" id="oo_1339773.jpg"><uri content-type="original_file" xlink:type="simple">https://binary.pensoft.net/fig/1339773</uri></graphic></fig></tp:treatment-sec><tp:treatment-sec sec-type="distribution" id="SECID0EGIBI"><title>Distribution.</title><p><italic><tp:taxon-name><tp:taxon-name-part taxon-name-part-type="genus" reg="Pseudobarbus">Pseudobarbus</tp:taxon-name-part><tp:taxon-name-part taxon-name-part-type="species" reg="outeniqua">outeniqua</tp:taxon-name-part></tp:taxon-name></italic> sp. nov. (referred to as the ‘Forest’ lineage by <xref ref-type="bibr" rid="B47">Swartz et al. 2007</xref>) is endemic to the Cape Fold Ecoregion of South Africa where it has a wide distribution range which includes a number of small isolated coastal catchments. The known distribution range extends from the Klein Brak River system in the Western Cape Province to the Tsitsikamma River system which is at the eastern end of the Western Cape Province (Fig. <xref ref-type="fig" rid="F5">5</xref>). There is very little information about the population sizes across this taxon’s distribution range, but ad hoc surveys indicate that the known populations are relatively abundant. The extent of alien fish invasion in the river systems where this taxon occurs is poorly documented. However, a trout farm exists within the Keurboom River catchment and that system has been extensively stocked with both brown and rainbow trout (<xref ref-type="bibr" rid="B22">Harrison 1966</xref>; <xref ref-type="bibr" rid="B24">Impson and Swartz 2011</xref>). <italic><tp:taxon-name><tp:taxon-name-part taxon-name-part-type="genus" reg="Tilapia">Tilapia</tp:taxon-name-part><tp:taxon-name-part taxon-name-part-type="species" reg="sparrmanii">sparrmanii</tp:taxon-name-part></tp:taxon-name></italic> Smith, 1840 was also common in that system during our recent surveys.</p><fig id="F5" position="float" orientation="portrait"><object-id xmlns:xlink="http://www.w3.org/1999/xlink" content-type="doi" xlink:type="simple">10.3897/zookeys.1239.131064.figure5</object-id><object-id xmlns:xlink="http://www.w3.org/1999/xlink" content-type="arpha" xlink:type="simple">F6EB3EE3-73BE-5D48-A8B5-A1903B53826B</object-id><label>Figure 5.</label><caption><p>Distribution map of all single-barbeled <italic><tp:taxon-name><tp:taxon-name-part taxon-name-part-type="genus" reg="Pseudobarbus">Pseudobarbus</tp:taxon-name-part></tp:taxon-name></italic> species based on the SAIAB fish collection. The type locality of <italic><tp:taxon-name><tp:taxon-name-part taxon-name-part-type="genus" reg="Pseudobarbus">Pseudobarbus</tp:taxon-name-part><tp:taxon-name-part taxon-name-part-type="species" reg="outeniqua">outeniqua</tp:taxon-name-part></tp:taxon-name></italic> sp. nov. at the Klein Brak River system is marked with a square.</p></caption><graphic xmlns:xlink="http://www.w3.org/1999/xlink" xlink:href="zookeys-1239-231_article-131064__-g005.jpg" position="float" orientation="portrait" xlink:type="simple" id="oo_1339774.jpg"><uri content-type="original_file" xlink:type="simple">https://binary.pensoft.net/fig/1339774</uri></graphic></fig></tp:treatment-sec><tp:treatment-sec sec-type="etymology" id="SECID0ERKBI"><title>Etymology.</title><p>The specific epithet <italic>outeniqua</italic> refers to the Outeniqua mountain range and highlights the species’ occurrence in streams draining its southern slopes within the southern Cape Fold Ecoregion.</p></tp:treatment-sec><tp:treatment-sec sec-type="conservation status" id="SECID0EBLBI"><title>Conservation status.</title><p>This species is threatened by invasive alien fish species, excessive water abstraction, increased sedimentation from forestry activities and pollution resulting from urban development and expansion. The spatial extent and severity of these impacts require further study. <italic><tp:taxon-name><tp:taxon-name-part taxon-name-part-type="genus" reg="Pseudobarbus">Pseudobarbus</tp:taxon-name-part><tp:taxon-name-part taxon-name-part-type="species" reg="outeniqua">outeniqua</tp:taxon-name-part></tp:taxon-name></italic> sp. nov. occurs in isolated mountain tributaries. The species has an extent of occurrence (<abbrev xmlns:xlink="http://www.w3.org/1999/xlink" xlink:title="extent of occurrence" id="ABBRID0ESLBI" xlink:type="simple">EOO</abbrev>) of 4035 km<sup>2</sup> and an area of occupancy (<abbrev xmlns:xlink="http://www.w3.org/1999/xlink" xlink:title="area of occupancy" id="ABBRID0EYLBI" xlink:type="simple">AOO</abbrev>) of 168 km<sup>2</sup>. It is known from 11 distinct catchments and at least 16 locations [Klein Brak, Kaaimans, Touws (upper Touws and Duiwe River tributaries), Swartvlei (Karatara tributary), Goukamma/Homtini, Knysna (upper Knysna and Gouna tributaries), Keurbooms (upper Keurbooms, Bietou and Palmiet tributaries), Groot, Bloukrans and Tsitsikamma]. <italic><tp:taxon-name><tp:taxon-name-part taxon-name-part-type="genus" reg="Pseudobarbus">Pseudobarbus</tp:taxon-name-part><tp:taxon-name-part taxon-name-part-type="species" reg="outeniqua">outeniqua</tp:taxon-name-part></tp:taxon-name></italic> sp. nov. was thus assessed as Near Threatened under criterion B1b(iii) + B2b(iii) (<xref ref-type="bibr" rid="B12">Chakona et al. 2022</xref>). The taxon is likely to be experiencing ongoing decline in quality of habitat due to water abstraction, agriculture, and urban development as well as impacts from forestry activities that has resulted in sedimentation of some of the streams. Invasive alien fish species likely pose a major threat to the extent of occurrence of this taxon but the degree of invasion and extent of impacts need to be assessed.</p></tp:treatment-sec><tp:treatment-sec sec-type="habitat" id="SECID0EQMBI"><title>Habitat and ecology.</title><p>This taxon occurs in dark peat-stained forest streams and prefers cover in a variety of microhabitats, ranging from pools with emergent vegetation (mainly palmiet), to runs and riffles with bed rock, boulders, and cobble substratum (Fig. <xref ref-type="fig" rid="F6">6</xref>). No information is available on the breeding ecology of this taxon, but it is likely to be similar to congeneric species that spawn after an increase in river flow during the rainy season, commencing in October and extending to February (<xref ref-type="bibr" rid="B5">Cambray 1994</xref>). Spawning generally occurs in riffle areas upstream of pools where eggs are deposited under mid-channel boulders. Once hatched, larvae drift from riffles into pool areas where they feed in the pelagic zone (<xref ref-type="bibr" rid="B5">Cambray 1994</xref>). Further research is required to improve our understanding of the ecology and biology of this taxon.</p><fig id="F6" position="float" orientation="portrait"><object-id xmlns:xlink="http://www.w3.org/1999/xlink" content-type="doi" xlink:type="simple">10.3897/zookeys.1239.131064.figure6</object-id><object-id xmlns:xlink="http://www.w3.org/1999/xlink" content-type="arpha" xlink:type="simple">BDED942A-8C31-56BF-9950-8687BAB13F9B</object-id><label>Figure 6.</label><caption><p>Habitat of <italic><tp:taxon-name><tp:taxon-name-part taxon-name-part-type="genus" reg="Pseudobarbus">Pseudobarbus</tp:taxon-name-part><tp:taxon-name-part taxon-name-part-type="species" reg="outeniqua">outeniqua</tp:taxon-name-part></tp:taxon-name></italic> sp. nov., Kouma River at Willem’s Farm, Klein Brak River system.</p></caption><graphic xmlns:xlink="http://www.w3.org/1999/xlink" xlink:href="zookeys-1239-231_article-131064__-g006.jpg" position="float" orientation="portrait" xlink:type="simple" id="oo_1339775.jpg"><uri content-type="original_file" xlink:type="simple">https://binary.pensoft.net/fig/1339775</uri></graphic></fig></tp:treatment-sec><tp:treatment-sec sec-type="Comparative remarks" id="SECID0E1NBI"><title>Comparative remarks.</title><p><italic><tp:taxon-name><tp:taxon-name-part taxon-name-part-type="genus" reg="Pseudobarbus">Pseudobarbus</tp:taxon-name-part><tp:taxon-name-part taxon-name-part-type="species" reg="outeniqua">outeniqua</tp:taxon-name-part></tp:taxon-name></italic> sp. nov. is easily distinguishable from <italic><tp:taxon-name><tp:taxon-name-part taxon-name-part-type="genus" reg="Pseudobarbus">P.</tp:taxon-name-part><tp:taxon-name-part taxon-name-part-type="species" reg="burchelli">burchelli</tp:taxon-name-part></tp:taxon-name></italic>, <italic><tp:taxon-name><tp:taxon-name-part taxon-name-part-type="genus" reg="Pseudobarbus">P.</tp:taxon-name-part><tp:taxon-name-part taxon-name-part-type="species" reg="burgi">burgi</tp:taxon-name-part></tp:taxon-name></italic>, <italic><tp:taxon-name><tp:taxon-name-part taxon-name-part-type="genus" reg="Pseudobarbus">P.</tp:taxon-name-part><tp:taxon-name-part taxon-name-part-type="species" reg="skeltoni">skeltoni</tp:taxon-name-part></tp:taxon-name></italic>, <italic><tp:taxon-name><tp:taxon-name-part taxon-name-part-type="genus" reg="Pseudobarbus">P.</tp:taxon-name-part><tp:taxon-name-part taxon-name-part-type="species" reg="verloreni">verloreni</tp:taxon-name-part></tp:taxon-name></italic>, and <italic><tp:taxon-name><tp:taxon-name-part taxon-name-part-type="genus" reg="Pseudobarbus">P.</tp:taxon-name-part><tp:taxon-name-part taxon-name-part-type="species" reg="vulnerata">vulnerata</tp:taxon-name-part></tp:taxon-name></italic> by possession of a single pair of oral barbels (vs two pairs). The new species is also different form all single-barbeled <italic><tp:taxon-name><tp:taxon-name-part taxon-name-part-type="genus" reg="Pseudobarbus">Pseudobarbus</tp:taxon-name-part></tp:taxon-name></italic> species except <italic><tp:taxon-name><tp:taxon-name-part taxon-name-part-type="genus" reg="Pseudobarbus">P.</tp:taxon-name-part><tp:taxon-name-part taxon-name-part-type="species" reg="asper">asper</tp:taxon-name-part></tp:taxon-name></italic> in having an overall “speckled hen” colouration pattern.</p><p><italic><tp:taxon-name><tp:taxon-name-part taxon-name-part-type="genus" reg="Pseudobarbus">Pseudobarbus</tp:taxon-name-part><tp:taxon-name-part taxon-name-part-type="species" reg="outeniqua">outeniqua</tp:taxon-name-part></tp:taxon-name></italic> sp. nov. differs from <italic><tp:taxon-name><tp:taxon-name-part taxon-name-part-type="genus" reg="Pseudobarbus">P.</tp:taxon-name-part><tp:taxon-name-part taxon-name-part-type="species" reg="afer">afer</tp:taxon-name-part></tp:taxon-name></italic> in having longer barbels (22.2–40.0% <abbrev xmlns:xlink="http://www.w3.org/1999/xlink" xlink:title="head length" id="ABBRID0EMRBI" xlink:type="simple">HL</abbrev> and 1.0–1.9 times orbit diameter, reaching vertical through posterior edge of eye vs 12.1–27.2% <abbrev xmlns:xlink="http://www.w3.org/1999/xlink" xlink:title="head length" id="ABBRID0EQRBI" xlink:type="simple">HL</abbrev> and 0.4–1.1 times orbit diameter, barbels do not surpass the vertical through posterior margin of pupil), more scales in lateral line series (35–38, mode 35–37 vs 29–35, mode 32) and on predorsal region (16–17, mode 16 vs 13–16, mode 15), a mid-lateral band which terminates in a large triangular blotch at the base of the caudal fin (vs lack of a conspicuous blotch of pigment at the base of the caudal fin), and a different distributional range (coastal rivers of the Outeniqua and Tsitsikamma mountain ranges from Klein Brak east to Tsitsikamma vs the Sundays, Swartkops, and Baakens rivers, which discharge into the Algoa Bay; Fig. <xref ref-type="fig" rid="F5">5</xref>).</p><p><italic><tp:taxon-name><tp:taxon-name-part taxon-name-part-type="genus" reg="Pseudobarbus">Pseudobarbus</tp:taxon-name-part><tp:taxon-name-part taxon-name-part-type="species" reg="outeniqua">outeniqua</tp:taxon-name-part></tp:taxon-name></italic> sp. nov. further differs from <italic><tp:taxon-name><tp:taxon-name-part taxon-name-part-type="genus" reg="Pseudobarbus">P.</tp:taxon-name-part><tp:taxon-name-part taxon-name-part-type="species" reg="asper">asper</tp:taxon-name-part></tp:taxon-name></italic> in having a longer head (27.3–30.7 vs 24.7–28.2% <abbrev xmlns:xlink="http://www.w3.org/1999/xlink" xlink:title="standard length" id="ABBRID0EQSBI" xlink:type="simple">SL</abbrev>), possession of fewer scales in lateral line series (35–37 vs 35–45, mode 37–40), on predorsal region (16–17, mode 16 vs 18–26, mode 20–23), around the caudal peduncle (14–15, mode 15 vs 16–22, mode 18–20), lateral line to dorsal fin origin (5–6, mode 6 vs 6–9, mode 7–8), lateral line to pelvic fin origin (4–5, mode 4 vs 5–8, mode 5–7), and lateral line to anal fin origin (4–5, mode 5 vs 5–8, mode 5–7), and a different distributional range (coastal rivers of the Outeniqua and Tsitsikamma mountain ranges from Klein Brak east to Tsitsikamma vs main branches of the Gourits and upper and middle reaches of Gamtoos system; Fig. <xref ref-type="fig" rid="F5">5</xref>) (morphological data for <italic><tp:taxon-name><tp:taxon-name-part taxon-name-part-type="genus" reg="Pseudobarbus">P.</tp:taxon-name-part><tp:taxon-name-part taxon-name-part-type="species" reg="asper">asper</tp:taxon-name-part></tp:taxon-name></italic> from widespread localities in the Gamtoos and Gourits systems, including 16 toptypic specimens in this study and 110 specimens from <xref ref-type="bibr" rid="B39">Skelton 1988</xref>).</p><p><italic><tp:taxon-name><tp:taxon-name-part taxon-name-part-type="genus" reg="Pseudobarbus">Pseudobarbus</tp:taxon-name-part><tp:taxon-name-part taxon-name-part-type="species" reg="outeniqua">outeniqua</tp:taxon-name-part></tp:taxon-name></italic> sp. nov. also differs from its closest relative, <italic><tp:taxon-name><tp:taxon-name-part taxon-name-part-type="genus" reg="Pseudobarbus">P.</tp:taxon-name-part><tp:taxon-name-part taxon-name-part-type="species" reg="phlegethon">phlegethon</tp:taxon-name-part></tp:taxon-name></italic>, in having a longer head (27.3–28.9 vs 24.4–26.6% <abbrev xmlns:xlink="http://www.w3.org/1999/xlink" xlink:title="standard length" id="ABBRID0E6TBI" xlink:type="simple">SL</abbrev>), longer barbels (22.2–40.0% <abbrev xmlns:xlink="http://www.w3.org/1999/xlink" xlink:title="head length" id="ABBRID0EDUBI" xlink:type="simple">HL</abbrev> and 1.0–1.9 times orbit diameter, reaching vertical through posterior edge of eye vs 2.4–15.3% <abbrev xmlns:xlink="http://www.w3.org/1999/xlink" xlink:title="head length" id="ABBRID0EHUBI" xlink:type="simple">HL</abbrev> and 0.1–0.6 times orbit diameter, not reaching vertical through posterior edge of eye), more pectoral fin rays (15–17, mode 15–16 vs 12–15, mode 14), lack of prominent black spots and patches on the body (vs presence), tuberculation of head in mature breeding males (presence of well-developed large to small conical tubercles on the snout and on top of the head vs head tubercles usually absent or poorly developed in some specimens), and a different distributional range (coastal rivers of the Outeniqua and Tsitsikamma mountain ranges from Klein Brak east to Tsitsikamma vs the Olifants-Doring River system on the west coast of South Africa; Fig. <xref ref-type="fig" rid="F5">5</xref>).</p><p><italic><tp:taxon-name><tp:taxon-name-part taxon-name-part-type="genus" reg="Pseudobarbus">Pseudobarbus</tp:taxon-name-part><tp:taxon-name-part taxon-name-part-type="species" reg="outeniqua">outeniqua</tp:taxon-name-part></tp:taxon-name></italic> sp. nov. is also easily distinguishable from <italic><tp:taxon-name><tp:taxon-name-part taxon-name-part-type="genus" reg="Pseudobarbus">P.</tp:taxon-name-part><tp:taxon-name-part taxon-name-part-type="species" reg="quathlambae">quathlambae</tp:taxon-name-part></tp:taxon-name></italic> and <italic><tp:taxon-name><tp:taxon-name-part taxon-name-part-type="genus" reg="Pseudobarbus">P.</tp:taxon-name-part><tp:taxon-name-part taxon-name-part-type="species" reg="kubhekai">kubhekai</tp:taxon-name-part></tp:taxon-name></italic> by having larger and fewer scales, 35–37 scales in lateral line series (vs scales very small, 51–72 scales in lateral line series), longer barbels (1.0–1.9 times orbit diameter, reaching vertical through posterior edge of eye vs less than orbit diameter, not reaching the vertical through the middle of pupil), tuberculation of head in mature breeding males (large to small conical tubercles on the snout and on top of the head vs numerous minute, conical tubercles on the snout, top of the head, operculum, and below the orbit), and a different distributional range (coastal rivers of the Outeniqua and Tsitsikamma mountain ranges from Klein Brak east to Tsitsikamma vs tributaries of the upper Orange River system in the Lesotho Highlands and the Mkhomazi and Mzimkhulu river systems in KwaZulu Natal; Fig. <xref ref-type="fig" rid="F5">5</xref>). It further differs from <italic><tp:taxon-name><tp:taxon-name-part taxon-name-part-type="genus" reg="Pseudobarbus">P.</tp:taxon-name-part><tp:taxon-name-part taxon-name-part-type="species" reg="quathlambae">quathlambae</tp:taxon-name-part></tp:taxon-name></italic> by having fewer vertebrae (36–38, mode 36 vs 38–40, mode 39–40) and the absence of dark spots or wavy lines on the back (vs presence of bi-lateral series of discrete predorsal spots, dashes, or vermiculations). <xref ref-type="bibr" rid="B39">Skelton (1988)</xref> also showed that <italic><tp:taxon-name><tp:taxon-name-part taxon-name-part-type="genus" reg="Pseudobarbus">P.</tp:taxon-name-part><tp:taxon-name-part taxon-name-part-type="species" reg="afer">afer</tp:taxon-name-part></tp:taxon-name></italic> s.l. and <italic><tp:taxon-name><tp:taxon-name-part taxon-name-part-type="genus" reg="Pseudobarbus">P.</tp:taxon-name-part><tp:taxon-name-part taxon-name-part-type="species" reg="quathlambae">quathlambae</tp:taxon-name-part></tp:taxon-name></italic> differ in the shape and number of pharyngeal teeth as well as gut length.</p><p><italic><tp:taxon-name><tp:taxon-name-part taxon-name-part-type="genus" reg="Pseudobarbus">Pseudobarbus</tp:taxon-name-part><tp:taxon-name-part taxon-name-part-type="species" reg="outeniqua">outeniqua</tp:taxon-name-part></tp:taxon-name></italic> sp. nov. also differs from <italic><tp:taxon-name><tp:taxon-name-part taxon-name-part-type="genus" reg="Pseudobarbus">P.</tp:taxon-name-part><tp:taxon-name-part taxon-name-part-type="species" reg="senticeps">senticeps</tp:taxon-name-part></tp:taxon-name></italic> in having more scales in the lateral line series (35–37 vs 25–30, mode 29), around the caudal peduncle (14–15, mode 15 vs 10–12, mode 12) and on the predorsal region (16–17, mode 16 vs 12–15, mode 15), and a different distributional range (coastal rivers of the Outeniqua and Tsitsikamma mountain ranges from Klein Brak east to Tsitsikamma vs the Krom River system; Fig. <xref ref-type="fig" rid="F5">5</xref>).</p><p><italic><tp:taxon-name><tp:taxon-name-part taxon-name-part-type="genus" reg="Pseudobarbus">Pseudobarbus</tp:taxon-name-part><tp:taxon-name-part taxon-name-part-type="species" reg="outeniqua">outeniqua</tp:taxon-name-part></tp:taxon-name></italic> sp. nov. also differs from <italic><tp:taxon-name><tp:taxon-name-part taxon-name-part-type="genus" reg="Pseudobarbus">P.</tp:taxon-name-part><tp:taxon-name-part taxon-name-part-type="species" reg="swartzi">swartzi</tp:taxon-name-part></tp:taxon-name></italic> in having a wider inter-obit (32.0–34.8% <abbrev xmlns:xlink="http://www.w3.org/1999/xlink" xlink:title="head length" id="ABBRID0EPYBI" xlink:type="simple">HL</abbrev> and 1.3–1.7 times eye diameter vs 25.7–31.2% <abbrev xmlns:xlink="http://www.w3.org/1999/xlink" xlink:title="head length" id="ABBRID0ETYBI" xlink:type="simple">HL</abbrev> and 1.0–1.3 times eye diameter), smaller modes for total vertebrae (36 vs 37), precaudal vertebrae (19 vs 20), caudal vertebrae (17 vs 18), and predorsal vertebrae (12 vs 13), a distinct mid-lateral band which terminates in a triangular blotch at the base of the caudal fin (vs mid-lateral band present but obscure, black blotch at the base of caudal fin inconspicuous), and a different distributional range (coastal rivers of the Outeniqua and Tsitsikamma mountain ranges from Klein Brak east to Tsitsikamma vs the Kougaberg, Baviaanskloofberg, and Elandsberg tributaries of the Kouga and Groot sub-catchments of the Gamtoos River system, and the Kabeljous and Swart river systems which discharge into the St Francis Bay; Fig. <xref ref-type="fig" rid="F5">5</xref>).</p><p><italic><tp:taxon-name><tp:taxon-name-part taxon-name-part-type="genus" reg="Pseudobarbus">Pseudobarbus</tp:taxon-name-part><tp:taxon-name-part taxon-name-part-type="species" reg="outeniqua">outeniqua</tp:taxon-name-part></tp:taxon-name></italic> sp. nov. also differs from <italic><tp:taxon-name><tp:taxon-name-part taxon-name-part-type="genus" reg="Pseudobarbus">P.</tp:taxon-name-part><tp:taxon-name-part taxon-name-part-type="species" reg="tenuis">tenuis</tp:taxon-name-part></tp:taxon-name></italic> by absence of a dark mid-dorsal stripe (vs presence of a dark mid-dorsal stripe which is sometimes interrupted to form a series of dashes), and having a broad mid-lateral band in front of vertical through anal-fin origin (vs mid-lateral band progressively becomes narrower anteriorly). <italic><tp:taxon-name><tp:taxon-name-part taxon-name-part-type="genus" reg="Pseudobarbus">Pseudobarbus</tp:taxon-name-part><tp:taxon-name-part taxon-name-part-type="species" reg="outeniqua">outeniqua</tp:taxon-name-part></tp:taxon-name></italic> sp. nov. is deeper bodied than <italic><tp:taxon-name><tp:taxon-name-part taxon-name-part-type="genus" reg="Pseudobarbus">P.</tp:taxon-name-part><tp:taxon-name-part taxon-name-part-type="species" reg="tenuis">tenuis</tp:taxon-name-part></tp:taxon-name></italic> and differs in pharyngeal teeth and gut length characteristics (<xref ref-type="bibr" rid="B39">Skelton 1988</xref>). It has a different distributional range (coastal rivers of the Outeniqua and Tsitsikamma mountain ranges from Klein Brak east to Tsitsikamma vs main branches of the Gourits, Bitou, and Keurbooms; Fig. <xref ref-type="fig" rid="F5">5</xref>).</p></tp:treatment-sec><ref-list><ref id="B3"><mixed-citation xmlns:xlink="http://www.w3.org/1999/xlink" xlink:type="simple"><person-group><name name-style="western"><surname>Barnard</surname><given-names>KH</given-names></name></person-group> (<year>1943</year>) <article-title>Revision of the indigenous freshwater fishes of the S.W. Cape Region.</article-title><source>Annals of the South African Museum</source><volume>36</volume>: <fpage>101</fpage>–<lpage>263</lpage>.</mixed-citation></ref><ref id="B25"><mixed-citation xmlns:xlink="http://www.w3.org/1999/xlink" xlink:type="simple"><person-group><name name-style="western"><surname>Jubb</surname><given-names>RA</given-names></name></person-group> (<year>1965</year>) <article-title>Freshwater fishes of the Cape Province.</article-title><source>Annals of the Cape Provincial Museum</source><volume>4</volume>: <fpage>1</fpage>–<lpage>72</lpage>.</mixed-citation></ref><ref id="B26"><mixed-citation xmlns:xlink="http://www.w3.org/1999/xlink" xlink:type="simple"><person-group><name name-style="western"><surname>Jubb</surname><given-names>RA</given-names></name></person-group> (<year>1967</year>) <source>The Freshwater Fishes of Southern Africa.</source><publisher-name>Balkema</publisher-name>, <publisher-loc>Cape Town</publisher-loc>, <size units="page">248 pp</size>.</mixed-citation></ref><ref id="B39"><mixed-citation xmlns:xlink="http://www.w3.org/1999/xlink" xlink:type="simple"><person-group><name name-style="western"><surname>Skelton</surname><given-names>PH</given-names></name></person-group> (<year>1988</year>) <article-title>A taxonomic revision of the redfin minnows (<tp:taxon-name><tp:taxon-name-part taxon-name-part-type="class">Pisces</tp:taxon-name-part></tp:taxon-name>, <tp:taxon-name><tp:taxon-name-part taxon-name-part-type="family">Cyprinidae</tp:taxon-name-part></tp:taxon-name>) from southern Africa.</article-title><source>Annals of the Cape Provincial Museum (Natural History)</source><volume>16</volume>: <fpage>201</fpage>–<lpage>307</lpage>.</mixed-citation></ref><ref id="B47"><mixed-citation xmlns:xlink="http://www.w3.org/1999/xlink" xlink:type="simple"><person-group><name name-style="western"><surname>Swartz</surname><given-names>ER</given-names></name><name name-style="western"><surname>Skelton</surname><given-names>PH</given-names></name><name name-style="western"><surname>Bloomer</surname><given-names>P</given-names></name></person-group> (<year>2007</year>) <article-title>Sea-level changes, river capture and the evolution of populations of the Eastern Cape and fiery redfins (<italic><tp:taxon-name><tp:taxon-name-part taxon-name-part-type="genus">Pseudobarbus</tp:taxon-name-part><tp:taxon-name-part taxon-name-part-type="species">afer</tp:taxon-name-part></tp:taxon-name></italic> and <italic><tp:taxon-name><tp:taxon-name-part taxon-name-part-type="genus">Pseudobarbus</tp:taxon-name-part><tp:taxon-name-part taxon-name-part-type="species">phlegethon</tp:taxon-name-part></tp:taxon-name></italic>, <tp:taxon-name><tp:taxon-name-part taxon-name-part-type="family">Cyprinidae</tp:taxon-name-part></tp:taxon-name>) across multiple river systems in South Africa.</article-title><source>Journal of Biogeography</source><volume>34</volume>: <fpage>2086</fpage>–<lpage>2099</lpage>. <ext-link xlink:href="10.1111/j.1365-2699.2007.01768.x" ext-link-type="doi" xlink:type="simple">https://doi.org/10.1111/j.1365-2699.2007.01768.x</ext-link></mixed-citation></ref><ref id="B48"><mixed-citation xmlns:xlink="http://www.w3.org/1999/xlink" xlink:type="simple"><person-group><name name-style="western"><surname>Swartz</surname><given-names>ER</given-names></name><name name-style="western"><surname>Skelton</surname><given-names>PH</given-names></name><name name-style="western"><surname>Bloomer</surname><given-names>P</given-names></name></person-group> (<year>2009</year>) <article-title>Phylogeny and biogeography of the genus <italic><tp:taxon-name><tp:taxon-name-part taxon-name-part-type="genus">Pseudobarbus</tp:taxon-name-part></tp:taxon-name></italic> (<tp:taxon-name><tp:taxon-name-part taxon-name-part-type="family">Cyprinidae</tp:taxon-name-part></tp:taxon-name>): shedding light on the drainage history of rivers associated with the Cape Floristic Region.</article-title><source>Molecular Phylogenetics and Evolution</source><volume>51</volume>: <fpage>75</fpage>–<lpage>84</lpage>. <ext-link xlink:href="10.1016/j.ympev.2008.10.017" ext-link-type="doi" xlink:type="simple">https://doi.org/10.1016/j.ympev.2008.10.017</ext-link></mixed-citation></ref><ref id="B41"><mixed-citation xmlns:xlink="http://www.w3.org/1999/xlink" xlink:type="simple"><person-group><name name-style="western"><surname>Skelton</surname><given-names>PH</given-names></name></person-group> (<year>2024</year>) Freshwater Fishes of Southern Africa: A Complete Guide. Struik Publishers, South Africa.</mixed-citation></ref><ref id="B7"><mixed-citation xmlns:xlink="http://www.w3.org/1999/xlink" xlink:type="simple"><person-group><name name-style="western"><surname>Chakona</surname><given-names>A</given-names></name><name name-style="western"><surname>Skelton</surname><given-names>PH</given-names></name></person-group> (<year>2017</year>) <article-title>A review of the <italic><tp:taxon-name><tp:taxon-name-part taxon-name-part-type="genus">Pseudobarbus</tp:taxon-name-part><tp:taxon-name-part taxon-name-part-type="species">afer</tp:taxon-name-part></tp:taxon-name></italic> (Peters, 1864) species complex (<tp:taxon-name><tp:taxon-name-part taxon-name-part-type="subclass">Teleostei</tp:taxon-name-part></tp:taxon-name>, <tp:taxon-name><tp:taxon-name-part taxon-name-part-type="family">Cyprinidae</tp:taxon-name-part></tp:taxon-name>) in the eastern Cape Fold Ecoregion of South Africa.</article-title><source>ZooKeys</source><volume>657</volume>: <fpage>109</fpage>–<lpage>140</lpage>. <ext-link xlink:href="10.3897/zookeys.657.11076" ext-link-type="doi" xlink:type="simple">https://doi.org/10.3897/zookeys.657.11076</ext-link></mixed-citation></ref><ref id="B22"><mixed-citation xmlns:xlink="http://www.w3.org/1999/xlink" xlink:type="simple"><person-group><name name-style="western"><surname>Harrison</surname><given-names>AC</given-names></name></person-group> (<year>1966</year>) <article-title>Trout in the peat-stained waters of the southern Cape.</article-title><source>Piscator</source><volume>66</volume>: <fpage>22</fpage>–<lpage>23</lpage>.</mixed-citation></ref><ref id="B24"><mixed-citation xmlns:xlink="http://www.w3.org/1999/xlink" xlink:type="simple"><person-group><name name-style="western"><surname>Impson</surname><given-names>D</given-names></name><name name-style="western"><surname>Swartz</surname><given-names>ER</given-names></name></person-group> (<year>2011</year>) <article-title>Keurbooms River, Southern Cape – home to centuries old brown trout and the biggest population of redfins in the fynbos biome.</article-title><source>Piscator</source><volume>143</volume>: <fpage>63</fpage>–<lpage>66</lpage>.</mixed-citation></ref><ref id="B12"><mixed-citation xmlns:xlink="http://www.w3.org/1999/xlink" xlink:type="simple"><person-group><name name-style="western"><surname>Chakona</surname><given-names>A</given-names></name><name name-style="western"><surname>Jordaan</surname><given-names>MS</given-names></name><name name-style="western"><surname>Raimondo</surname><given-names>DC</given-names></name><name name-style="western"><surname>Bills</surname><given-names>RI</given-names></name><name name-style="western"><surname>Skelton</surname><given-names>PH</given-names></name><name name-style="western"><surname>van Der Colff</surname><given-names>D</given-names></name></person-group> (<year>2022</year>) <article-title>Diversity, distribution and extinction risk of native freshwater fishes of South Africa.</article-title><source>Journal of Fish Biology</source><volume>100</volume>: <fpage>1044</fpage>–<lpage>1061</lpage>. <ext-link xlink:href="10.1111/jfb.15011" ext-link-type="doi" xlink:type="simple">https://doi.org/10.1111/jfb.15011</ext-link></mixed-citation></ref><ref id="B5"><mixed-citation xmlns:xlink="http://www.w3.org/1999/xlink" xlink:type="simple"><person-group><name name-style="western"><surname>Cambray</surname><given-names>JA</given-names></name></person-group> (<year>1994</year>) <article-title>Seasonal occurrence and distribution of nuptial tubercles in two African minnows, <italic><tp:taxon-name><tp:taxon-name-part taxon-name-part-type="genus">Pseudobarbus</tp:taxon-name-part><tp:taxon-name-part taxon-name-part-type="species">afer</tp:taxon-name-part></tp:taxon-name></italic> (Peters, 1864) inhabiting clear water and <italic><tp:taxon-name><tp:taxon-name-part taxon-name-part-type="genus">Pseudobarbus</tp:taxon-name-part><tp:taxon-name-part taxon-name-part-type="species">asper</tp:taxon-name-part></tp:taxon-name></italic> (Boulenger, 1911) inhabiting turbid water (<tp:taxon-name><tp:taxon-name-part taxon-name-part-type="order">Cypriniformes</tp:taxon-name-part></tp:taxon-name>, <tp:taxon-name><tp:taxon-name-part taxon-name-part-type="family">Cyprinidae</tp:taxon-name-part></tp:taxon-name>).</article-title><source>Annals of the Cape Provincial Museums, Natural History</source><volume>19</volume>: <fpage>149</fpage>–<lpage>170</lpage>.</mixed-citation></ref></ref-list></tp:taxon-treatment>
